# Supplementary material for: Origin and Evolution of TRIM Proteins: New Insights from the Complete TRIM Repertoire of Zebrafish and Pufferfish
Source: PLoS One. 2011 Jul 15;6(7):e22022. doi: 10.1371/journal.pone.0022022 (PMC3137616; doi:10.1371/journal.pone.0022022)
Supplement: Figure S1 — A table listing the trim genes of zebrafish, with domain structure, annotations and genomic locations in Zv8 and Zv9 assemblies. (XLS) [file pone.0022022.s001.xls]

## Sheet: MainListZv8->Zv9
Figure S1		Zv8							Zv9
		domains structure (tentative)	ensembl gene ID	ensembl pep ID	alt. Name	chr.	start	end		ensembl gene ID	ensembl pep ID	chr.	start	end
Class I		RBCC-COS-FN-B302							domains structure (tentative)
trim1		.. BCCCOS-FN-B302	ENSDARG00000034871	ENSDARP00000016841	Midline-2 (Midin-2)(Midline defect 2)(Tripartite motif-containing protein 1)(RING finger protein 60) [Source:UniProtKB/Swiss-Prot;Acc:Q9UJV3]	14	29665537	29715575	.. BCCCOS-FN-B302	ENSDARG00000034871	ENSDARP00000016841	14	29360509	29410644
trim1like	new in Zv9								RBCC..	ENSDARG00000086722	ENSDARP00000109748	14	29178509	29223692
trim9		RBCC-COS-FN-B302	ENSDARG00000039123	ENSDARP00000048738	tripartite motif-containing 9 [Source:RefSeq peptide;Acc:NP-991126]	13	37150754	37193273	RBCC-COS-FN-B302	ENSDARG00000039123	ENSDARP00000048738	13	37270235	37312984
trim18 (mid1)		RBCC-COS-FN-B302	ENSDARG00000060482	ENSDARP00000079688	Midline-1 (EC 6.3.2.-)(Tripartite motif-containing protein 18)(Putative transcription factor XPRF)(Midin)(RING finger protein 59)(Midline 1 RING finger protein) [Source:UniProtKB/Swiss-Prot;Acc:O15344]	9	51649573	51704455	RBCC-COS-FN-B302	ENSDARG00000060482	ENSDARP00000079688	9	55952165	56010357
trim36		.. FN B302	ENSDARG00000062794	ENSDARP00000085610	tripartite motif-containing 36 [Source:RefSeq peptide;Acc:NP-998693]	8	695501	701149	RBCC-COS-FN-B302	ENSDARG00000062794	ENSDARP00000085610	8	475259	495613
trim46a		RBCC-COS-FN-B302	ENSDARG00000012367	ENSDARP00000045890		16	21872225	21897878	RBCC-COS-FN-B302	ENSDARG00000012367	ENSDARP00000045890	16	25592834	25618517
trim46b		RBCC-COS-FN ..	ENSDARG00000058649	ENSDARP00000075987	tripartite motif-containing 46 [Source:RefSeq peptide;Acc:NP-001076569]	19	8268329	8285794	RBCC-COS-FN ..	ENSDARG00000058649	ENSDARP00000075987	19	9205454	9222922
trim67		RBCC-COS-FN-B302	ENSDARG00000002226	ENSDARP00000023810		20	3754983	3834858	RBCC-COS-FN-B302	ENSDARG00000002226	ENSDARP00000023810	20	3953740	4028510
trim76		.. BCC-..-FN-B302	ENSDARG00000061379	ENSDARP00000081901	cardiomyopathy associated 5 like [Source:RefSeq peptide;Acc:NP-001073454]	5	53346747	53379377	.. BCC-..-FN-B302	ENSDARG00000061379	ENSDARP00000081901	5	53709838	53742468
Class II		RBCC-COS
trim54		RBCC-COS	ENSDARG00000029907	ENSDARP00000049429	ring finger protein 30 [Source:RefSeq peptide;Acc:NP-001038490]	20	38623093	38651597	RBCC-COS	ENSDARG00000029907	ENSDARP00000049429	20	38755002	38783506
trim54like	new in Zv9								RBCC-..	ENSDARG00000086685	ENSDARP00000109359	9	24934048	24935559
trim55a		RBCC-COS-(apoRBcl2)	ENSDARG00000029596	ENSDARP00000047054	tripartite motif-containing 55 [Source:RefSeq peptide;Acc:NP-001002358]	2	41105891	41215398	RBCC-COS-(apoRBcl2)	ENSDARG00000029596	ENSDARP00000047054	2	42215430	42229778
trim55b		RBCC-COS	ENSDARG00000058158	ENSDARP00000075413	tripartite motif-containing 55b [Source:RefSeq peptide;Acc:NP-001035071]	24	24365581	24380455	RBCC-COS	ENSDARG00000058158	ENSDARP00000075413	24	25439675	25454549
trim63		RBCC-COS	ENSDARG00000028027	ENSDARP00000034659	hypothetical protein LOC415223 [Source:RefSeq peptide;Acc:NP-001002133]	6	16966924	16968432	RBCC-COS	ENSDARG00000028027	ENSDARP00000034659	6	15551814	15553322
trim101		RBCC-COS-TM	ENSDARG00000018264	ENSDARP00000011133	hypothetical protein LOC445187 [Source:RefSeq peptide;Acc:NP_001003581]	23	16875294	16890712	RBCC-COS-TM	ENSDARG00000018264	ENSDARP00000011133	23	17625411	17640831
Class III		RBCC-COS-FN
trim42		not found
Class iV and related trim		RBCC-B302
trim4		not found							not found
trim5		not found							not found
trim6		not found							not found
trim7		not found							not found
trim10		not found							not found
trim11		not found							not found
trim15		not found							not found
trim16		.. BCC-B302	ENSDARG00000010673	ENSDARP00000006227	LOC568734 protein Fragment [Source:UniProtKB/TrEMBL;Acc:A9JTH9]	19	2812232	2858881	.. BCC-B302	ENSDARG00000010673	ENSDARP00000006227	12	47709725	47754441
trim17		not found							not found
trim21		not found							not found
trim22		not found							not found
trim25		RBCC-B302	ENSDARG00000015865	ENSDARP00000007921	tripartite motif-containing 25 [Source:RefSeq peptide;Acc:NP-956469]	6	19051147	19063410	RBCC-B302	ENSDARG00000015865	ENSDARP00000007921	6	19509793	19522056
trim25like		RBCC ..	ENSDARG00000074492	ENSDARP00000096049		9	53685441	53686106	not found
trim25like	new in Zv9								RBCC ..	ENSDARG00000089517	ENSDARP00000107416	7	76830508	76835843
trim26		not found							not found
trim27		not found							not found
trim34		not found							not found
trim35		RBCC-B302	& many			$			RBCC-B302
trim38		not found							not found
trim39		RBCC-B302	& many (btr)			$			RBCC-B302
trim43		not found							not found
trim47		RBCC-B302	ENSDARG00000056678	ENSDARP00000073663	tripartite motif-containing 41 [Source:RefSeq peptide;Acc:NP-956578]	10	21528739	21537651	RBCC-B302	ENSDARG00000056678	ENSDARP00000073663	10	26752615	26762609
trim50		not found							not found
trim60		not found							not found
trim62		RBCC-B302	ENSDARG00000060901	ENSDARP00000080731	tripartite motif-containing 62 [Source:RefSeq peptide;Acc:NP-001074143]	11	40509360	40596411	RBCC-B302	ENSDARG00000060901	ENSDARP00000080731	11	41807998	41895049
trim64		not found							not found
trim68		not found							not found
trim103		RBCC-B302	ENSDARG00000051804	ENSDARP00000088987		7	76411212	76412977	R .. -B302	ENSDARG00000051804	ENSDARP00000088987	7	76703399	76705152
trim104		BCC-B302	ENSDARG00000059758	ENSDARP00000077841	Novel protein similar to vertebrate B-box and SPRY domain containing (BSPRY) [Source:UniProtKB/TrEMBL;Acc:A2BFR5]	5	54635039	54649817	BCC-B302	ENSDARG00000059758	ENSDARP00000077841	5	63031927	63047118
trim105		R .. CC-B302	ENSDARG00000057550	ENSDARP00000074697	hypothetical protein LOC100170828 [Source:RefSeq peptide;Acc:NP_001124134]	14	17290627	17306844	R .. -B302	ENSDARG00000057550	ENSDARP00000074697	14	19874099	19890316
trim106	weakly similar to trim4	RBCC-B302	ENSDARG00000059905	ENSDARP00000078257		16	20922183	20926882	RBCC-B302	ENSDARG00000059905	ENSDARP00000078257	16	23978442	23984417
trim107	weakly similar to trim21/27	R .. -B302	ENSDARG00000079884	ENSDARP00000099771		6	1725954	1731745	R .. -B302	ENSDARG00000079884	ENSDARP00000099771	6	5152470	5154244
trim108		RBCC-B302	ENSDARG00000061762	ENSDARP00000082840	hypothetical protein LOC568750 [Source:RefSeq peptide;Acc:NP_001038633]	16	20915548	20920711	RBCC-B302	ENSDARG00000061762	ENSDARP00000082840	16	23986287	23990983
trim109		RBCC-B302	ENSDARG00000062429	ENSDARP00000084667	hypothetical protein LOC723998 [Source:RefSeq peptide;Acc:NP_001038768]	16	12782763	12792945	RBCC-B302	ENSDARG00000062429	ENSDARP00000084667	16	15829398	15839582
trim110	weakly similar to trim47	RBCC-B302	ENSDARG00000068240	ENSDARP00000089346	Novel protein Fragment [Source:UniProtKB/TrEMBL;Acc:B0R0I3]	2	36308944	36316017	RBCC-B302	ENSDARG00000068240	ENSDARP00000089346	2	37831005	37841977
ftr		RBCC-B302	& many (ftr)			$			RBCC-B302
Class V		RBCC
trim8		R	ENSDARG00000060729	ENSDARP00000080323	hypothetical protein LOC797338 [Source:RefSeq peptide;Acc:NP-001135847]	12	32871306	32887328	R	ENSDARG00000060729	ENSDARP00000080323	12	35415738	35431310
trim13		RBCC	ENSDARG00000010010	ENSDARP00000013495	tripartite motif-containing 13 [Source:RefSeq peptide;Acc:NP-001018439]	9	30107988	30113580	RBCC	ENSDARG00000010010	ENSDARP00000013495	9	30676347	30683138
trim19		not found							not found
trim31		not found							not found
trim40a		RBCC	ENSDARG00000075410	ENSDARP00000037988	Tripartite motif-containing protein 40 (RING finger protein 35) [Source:UniProtKB/Swiss-Prot;Acc:Q6P9F5]	Zv8-NA1298	6110	12051	RBCC
trim40b		RBCC	ENSDARG00000058833	ENSDARP00000095673		3	4316559	4328989	RBCC	ENSDARG00000058833	ENSDARP00000095673	3	7016465	7061171
trim56		not found							not found
trim59		RBCC	ENSDARG00000079238	ENSDARP00000056771		15	1646237	1649693	RBCC	ENSDARG00000079238	ENSDARP00000056771	15	42337236	42343872
RNF207	New in Zv9								RBCC	ENSDARG00000012409	ENSDARP00000122299	23	21793727	21809324
Class VI		RBCC-PhD-bromo
trim24		.. BCCphD-bromo	ENSDARG00000028842	ENSDARP00000043482	tripartite motif-containing 24 [Source:RefSeq peptide;Acc:NP-001002870]	4	66673718	66707962	RBCCphD-bromo	ENSDARG00000028842	ENSDARP00000043482	4	59416144	59480047
trim28		not found							not found
trim33		RBCC-PhD-Bromo	ENSDARG00000016181	ENSDARP00000025140 & ENSDARP00000100207	E3 ubiquitin-protein ligase TRIM33 (EC 6.3.2.-)(Tripartite motif-containing protein 33)(Transcription intermediary factor 1-gamma)(TIF1-gamma)(Ectodermin homolog)(Protein moonshine) [Source:UniProtKB/Swiss-Prot;Acc:Q6E2N3]	8	10719157	10767317	RBCC-PhD-Bromo	ENSDARG00000016181	ENSDARP00000025140	8	11702103	11750360
trim33like	New in Zv9								RBCC-PhD-Bromo	ENSDARG00000086126	ENSDARP00000106248	16	30992396	31018528
trim102		.. phd-Bromo	ENSDARG00000054332	ENSDARP00000070982	Novel protein Fragment [Source:UniProtKB/TrEMBL;Acc:Q5RHY8]	7	28667010	28672899	.. BCC-phd-Bromo	ENSDARG00000054332	ENSDARP00000070982	7	29761279	29788043
Class VII		RBCC-Ig/Filamin-NHL
trim2		RBCC-fil-NHL	ENSDARG00000031817	ENSDARP00000050444	tripartite motif-containing 2 [Source:RefSeq peptide;Acc:NP-001014393]	1	25844131	25891965	RBCC-fil-NHL	ENSDARG00000031817	ENSDARP00000050444	1	24179847	24227681
trim2like		..BCC-fil-NHL	ENSDARG00000076174	ENSDARP00000101218	Novel protein similar to vertebrate tripartite motif-containing 2 (TRIM2) [Source:UniProtKB/TrEMBL;Acc:B8A5M1]	1	8641979	8655759	..BCC-fil-NHL	ENSDARG00000076174	ENSDARP00000101218	1	9094603	9108392
trim3a		RBCC-Fil-NHL	ENSDARG00000063711	ENSDARP00000087799	Tripartite motif-containing protein 3 (RING finger protein 22)(Brain-expressed RING finger protein)(RING finger protein 97) [Source:UniProtKB/Swiss-Prot;Acc:O75382]	15	32771214	32815598	RBCC-Fil-NHL	ENSDARG00000063711	ENSDARP00000087799	15	31573399	31595032
trim3b		RBCC-Fil-NHL	ENSDARG00000005397	ENSDARP00000004175	tripartite motif-containing 3b [Source:RefSeq peptide;Acc:NP-001073637]	10	21541453	21574586	RBCC-Fil-NHL	ENSDARG00000005397	ENSDARP00000004175	10	26765286	26798419
trim3alike		..BCC-Fil-NHL	ENSDARG00000076489	ENSDARP00000101294	Tripartite motif-containing protein 3 (RING finger protein 22)(Brain-expressed RING finger protein)(RING finger protein 97) [Source:UniProtKB/Swiss-Prot;Acc:O75382]	21	37692739	37707935					29810	32054
trim32like		RBCC- .. -NHL	ENSDARG00000076553	ENSDARP00000103454	tripartite motif-containing 32 [Source:RefSeq peptide;Acc:NP-001107066]	Zv8-NA2663	57769	60167	RBCC-..-NHL	ENSDARG00000076553	ENSDARP00000103454	Zv9_NA154	21559817	21572211
trim45		RBCC-Fil-..	ENSDARG00000076781	ENSDARP00000100327		9	19878132	19888022	RBCC-Fil-..	ENSDARG00000076781	ENSDARP00000100327	9	505347	515644
trim71		RBCC-fil-NHL	ENSDARG00000075593	ENSDARP00000101787		16	6713618	6724881	RBCC-fil-NHL	ENSDARG00000075593	ENSDARP00000101787	16	8962061	9012242
Class VIII		RBCC-MATH
trim37		RBCC-MATH	ENSDARG00000076473	ENSDARP00000103056		10	30888068	30928594	RBCC-MATH	ENSDARG00000076473	ENSDARP00000103056	10	33765976	33804901
Class IX
trim23	new in Zv9			-					RBCC-ARF/SAR	ENSDARG00000069420	ENSDARP00000107078	10	11754473	11806225
Orthologs to other human trim like proteins
trim14		not found							not found
trim20		not found							not found
trim29		not found				trim15			not found
trim44like		..BCC	ENSDARG00000051761	ENSDARP00000067930	hypothetical protein LOC553985 [Source:RefSeq peptide;Acc:NP-001155208]	25	38585381	38590791	..BCC	ENSDARG00000051761	ENSDARP00000067930	25	38250198	38255608
trim48		not found							not found
trim49		not found							not found
trim51		not found							not found
trim52		not found							not found
trim58		not found							not found
trim61		not found							not found
trim66like		B	ENSDARG00000054336	ENSDARP00000070989	Novel protein Fragment [Source:UniProtKB/TrEMBL;Acc:Q5RHY7]	7	28687068	28690942	not found

## Sheet: FTR, Zv9
FTR list - zv9				* full B302 there but only the PRY found by SMART
name	chr/sense	start	end	domains	Ensembl gene ID	Protein ID (if agree or almost so)	is ensembl entry consistent?	changes since zv7 (except position shift)
FTR01	2 +	11461586	11468724	RBCC-B302*	ENSDARG00000003909	ENSDARP00000091297	yes, except unnamed	no
FTR66	2 +	37483790	37490988	RBCC-B302	ENSDARG00000005327		minor diff (4th exon); unnamed	no
FTR02	2 +	42337276	42341997	RBCC-B302	ENSDARG00000079412	ENSDARP00000056429	yes	no
FTR03	2 +	42348696	42355453	RBCC-B302*	ENSDARG00000018506		no; very partial	no
FTR04	2 +	42361139	42362708	RBCC	none			no
FTR05	2 +	42372948	42374518	RBCC	none			no
FTR06	2 +	42396062	42405281	RBCC-chromo	ENSDARG00000053450		no; part missing N-ter	no; there is stil the "old" B30.2 exon downstream: 42406259-42406782
FTR07	2 -	42410874	42415336	RBCC-B302	ENSDARG00000078446	ENSDARP00000010295	yes	no
FTR08	2 +	42419130	42425265	RBCC-B302*	ENSDARG00000077412		no; parts missing N and C-ter; unnamed	no
FTR09	2 +	42431946	42439533	RBCC-B302	none			~300bp added to last intron
FTR10	2 +	42445422	42448992	RBCC-B302	none			no
FTR11	2 +	42809828	42814154	RBCC-B302*	ENSDARG00000038646	ENSDARP00000017772	yes	no
FTR12	2 +	42817113	42819940	RBCC-B302	ENSDARG00000053366	ENSDARP00000056160	yes, except unnamed	no
FTR13	2 -	43229426	43231930	RBCC-B302	ENSDARG00000079537		no, part missing N-ter + exon diff; unnamed	no
FTR14	2 -	43232939	43236700	RBCC-B302*	ENSDARG00000053293	ENSDARP00000089056	yes	no
FTR15	2 -	43245798	43252476	RBCC-B302*	ENSDARG00000074118		no, part N-ter missing	no
FTR16	2 -	43804089	43806620	RBCC-B302*	ENSDARG00000032043	ENSDARP00000056163	yes, except unnamed (and 3aa miss Cter)	no
FTR17pseudo	2 -	47955684	47958572	(RBCC-B302) with small deletions/framsehift in 1sr and last exons	ENSDARG00000052955		not possibly with a pseudogene… ; unnamed	no
FTR18	2 -	47961815	47968928	RBCC-B302	ENSDARG00000067986		no, C-ter missing and part N-ter; unnamed	7 bases added to an ATATAT stretch in an intron
FTR19	2 -	47972816	47984821	RBCC-B302	ENSDARG00000078065		no, C-ter missing and part N-ter; unnamed	last exon had not been found on zv7
FTR20	2 -	47986657	47991829	RBCC	ENSDARG00000052971		no! Named ftr19! Misses N- and C- parts	last exons (incl B30.2 with a frameshift) had not been found on zv7
FTR21	2 -	47996755	48004995	RBCC	none			no; but we do not think it is a pseudogene anymore (a last exon still has to be indentified, though)
FTR22	2 -	48011961	48018215	RBCC-B302*	ENSDARG00000076969		part Nter missing; unnamed	no
FTR23	2 +	48022167	48024734	RBCC-B302	ENSDARG00000067985		no! The longest transcript covers ftr23, 24, 25 and 26! One is nearly OK but lacks N-ter	no
FTR24	2 -	48030504	48036043	RBCC-B302*	ENSDARG00000008396	ENSDARP00000056305	yes	no
FTR25	2 +	48041230	48047591	RBCC-B302*	ENSDARG00000067985		no! Named ftr26 / ftr23! Best transcript has extra exons	no
FTR26	2 +	48049922	48057586	RBCC-B302*	ENSDARG00000038570		no, N-ter exon missing	no
FTR27	2 +	48059535	48065739	RBCC-B302*	none			no
FTR67	2 +	52331054	52351766	RBCC	ENSDARG00000031565	ENSDARP00000111300	yes, except a few extra aa Nter before 1st Met	no
FTR68	2 +	52358495	52381652	RBCC-B302	none			no;but the last short putative exon had not been predicted then
FTR28like	2 +	56697574	56704478	RBCC	ENSDARG00000088280		no, N and C-ter missing; unnamed	not found on zv7
FTR28	2 +	57214524	57220556	RBCC	ENSDARG00000067872	ENSDARP00000088571	small part missing C-ter; unnamed	no
FTR65	2 -	59977254	59984918	RBCC-B302*	ENSDARG00000090431		no, N-ter missing	was on a NA scaffold on zv7; 9nt insertion in 1st exon
FTR29	2 -	60000694	60004725	RBCC-B302	ENSDARG00000073735		no, N-ter missing; unnamed	no
FTR30	2 -	60016491	60031388	RBCC-B302	none			no
FTR31	2 -	60047770	60056944	RBCC-B302*	none			no
FTR32truncated	2 -	60071068	60075067	R-CC-B30.2	ENSDARG00000089388		no! Named ftr31! Extends way too far, misses most exons	no (but exon predictions have been improved)
FTR33	2 -	60081021	60091456	RBCC-B302	ENSDARG00000089388		no! Named ftr31! Extends to other up- and downstream genes	no
FTR34	2 -	60104663	60111000	RBCC-B302	ENSDARG00000087057	ENSDARP00000107072	yes, except a problem near the C-ter: the small last intron is in fact within the last exon	no
FTR35	2 -	60121082	60129321	RBCC-B302*	ENSDARG00000075355		no! Named ftr29! C-ter wrong	no
FTR36	2 -	60138604	60153214	RBCC-B302	none		appears within ftr31 boundaries…	a previous "NNNNN" region (in an intron) has been solved
FTR37	2 -	60165472	60171856	RBCC-B302*	ENSDARG00000089388		no! Named ftr31! Extends way too far to other genes upstream!	no
FTR38	2 -	60193103	60202326	RBCC-B302*	ENSDARG00000079614		no; only tiny exon part; unnamed	no
FTR39pseudo	2 -	60205149	60216447	(RBCC-B30.2) with frameshift in first exon	ENSDARG00000079030		no, N-ter missing	no
FTR33likepseudo	2 + and -	60222022	60234611	(RBCC-B30.2) with frameshift in 1st exon and inversion of one half of the gene	ENSDARG00000086995		not possibly for a pseudogene... only small part of Nter	was not present on zv7? This is really close to the telomere!
FTR43	3 -	5102659	5113718	RBCC	ENSDARG00000076106	ENSDARP00000043147	yes, except unnamed	a previous "NNNNN" region (in an intron) has been solved; exon prediction improved; now attached to the ftr44-50 locus
FTR50	3 -	5121503	5124262	RBCC	ENSDARG00000054153		exons 4 has to be extended 3', remove exon 5; the tend (two last exons difficult to predict, perhaps there is still an assembly problem	not considered a pseudogene anymore; relocated from chr end next to ftr43, along ftr44-49, but now in same orientation as the others
FTR49	3 -	5136263	5149200	RBCC	ENSDARG00000074884		N and C-ter missing (but the predicted end is doubtful; assembly gap very near); unnamed	inverted and relocated from chr end (whole locus ftr 44-49)
FTR48	3 -	5152630	5154244	RBCC	ENSDARG00000079913	ENSDARP00000092007	Pb C-ter, but my prediction may not be better; unnamed	not considered a pseudogene anymore; relocated along the whole locus ftr44-50
FTR47	3 -	5168775	5171261	RBCC	none			not considered a pseudogene anymore; relocated along the whole locus ftr44-50
FTR46	3 -	5174546	5176166	RBCC	ENSDARG00000069508	ENSDARP00000092006	named ftr49! Otherwise ~OK; disagreement on C-ter end, doubdtful in any case	3 nt added in an intron; not considered a pseudogene anymore; relocated along the whole locus ftr44-50
FTR45	3 -	5187175	5188612	RBCC	ENSDARG00000069512	ENSDARP00000070762	unnamed; small difference at Cter but difficult to predict	inverted and relocated from chr end (whole locus ftr 44-49)
FTR44	3 -	5199297	5208959	RBCC-B30.2	ENSDARG00000069514	ENSDARP00000092009	yes, except unnamed	gaps (in introns) resolved but one, also revealing a much better exon 2. inverted and relocated from chr end (whole locus ftr 44-49)
FTR42	3 -	50126092	50140488	RBCC-B30.2	ENSDARG00000052564	ENSDARP00000068933	small disagreement end exon 4 & start exon 5	inverted and sent to end of chromosome (whole locus ftr40-42)
FTR41	3 -	50145898	50153710	RBCC-B30.2	ENSDARG00000073880	ENSDARP00000055689	yes	inverted and sent to end of chromosome (whole locus ftr40-42)
FTR40	3 -	50168626	50175372	RBCC-B30.2*	ENSDARG00000070943	ENSDARP00000068934	small disagreement 5' exon 5; unnamed	inverted and sent to end of chromosome (whole locus ftr40-42)
FTR51	4 +	60400953	60408004	RBCC-B30.2*	ENSDARG00000029105		no, N and C-ter missing	no
FTR82	5 -	32346545	32354122	RBCC-B30.2	ENSDARG00000055647	ENSDARP00000007384	yes	no
FTR83	5 +	32380805	32388078	RBCC-B30.2*	ENSDARG00000025403	ENSDARP00000089011	yes	no
FTR84	5 -	38641016	38647310	RBCC-B30.2	ENSDARG00000035339		no; errors in exons esp at Nter; unnamed	no
FTR64	5 +	62732718	62741130	RBCC-B30.2	ENSDARG00000023597		no; named both ftr56 and ftr64 - the 'ftr64' entry is OK except N-ter missing	was on NA contig in zv7 - large region in first intron (with Ns and AT repeats) resolved and replaced - no change to cds
FTR52pseudo	9 +	3152241	3158449	(RBCC-cypA) with premature stop at 10th codon	ENSDARG00000011652		not possibly for a pseudogene… pseudo Nter missing, is C-ter juxtaposed from another gene?	no
FTR53	9 -	17927388	17933820	RBCC-B30.2	ENSDARG00000041220	ENSDARP00000060424	yes; except full isoform unnamed	no
FTR54truncated	10 -	26454830	26457602	RB-B302	ENSDARG00000043850	ENSDARP00000064326	yes	no
FTR14liketruncated	13 +	18582099	18589104	BCC-B302	ENSDARG00000078254	ENSDARP00000102923	almost; disagreement N-ter. unnamed	not found on zv7
FTR80	13 +	33676051	33682745	RBCC-B302	ENSDARG00000067661	ENSDARP00000057369	almost, disagreement exon 5 (5+6 on ensembl); unnamed	was on an UNassigned contig on zv7; sequence now fully assembled, with 1kb between two "NNNN" stretches removed (in intron)
FTR81	13 +	33687053	33691885	RBCC-B302*	ENSDARG00000087711	ENSDARP00000108934	almost - one small extra exon; unnamed	was on an UNassigned contig on zv7; an NNNN region has been removed but strangely a new one has appeared (in introns)
FTR70	13 -	46754198	46758927	RBCC	ENSDARG00000076019		C-ter: 2 last exons not justified; unnamed	orientation inverted (locus ftr69-70)
FTR69	13 -	46764557	46767848	RBCC	ENSDARG00000052646		minor disagree Nter and Cter; unnamed	orientation inverted (locus ftr69-70)
FTR69likepseudo	13 -	46768616	46769172	(RB) with frameshift after ~33 aa; only 1st exon	ENSDARG00000089329		not possibly with a pseudogene…	was not indentified on zv7
FTR77	15 -	40237640	40240226	RBCC-B30.2*	ENSDARG00000040536	ENSDARP00000070389	almost except silly first intron; unnamed	no except whole locus (ftr71-77) inverted
FTR76	15 -	40243622	40246025	RBCC-B30.2*	ENSDARG00000076093		no, two thirds N-ter missing	no except whole locus (ftr71-77) inverted
FTR75pseudo	15 -	40248284	40260275	(RBCC-B30.2) with frameshift in first exon	none			no except whole locus (ftr71-77) inverted
FTR74	15 -	40263833	40270406	RBCC-B30.2	none			no except whole locus (ftr71-77) inverted
FTR73	15 -	40272644	40274933	RBCC-B30.2*	none			no except whole locus (ftr71-77) inverted
FTR72	15 -	40278288	40281536	RBCC-B30.2*	ENSDARG00000026704	ENSDARP00000090075	yes	no except whole locus (ftr71-77) inverted
FTR71	15 -	40283345	40288427	RBCC-B30.2*	none			no except whole locus (ftr71-77) inverted
FTR56	19 -	13021156	13026630	RBCC-B30.2*	ENSDARG00000030954	ENSDARP00000094478	yes	no
FTR55	19 -	14855061	14866847	RBCC-B30.2	ENSDARG00000009161	ENSDARP00000024194	almost, exon 4 is 18nt too long; unnamed	no
FTR63	20 +	6259752	6262574	RBCC	ENSDARG00000037190		3 exons C ter not justified; unnamed	was on chr 23
FTR79	20 -	26954254	26959292	RBCC	none			inverted (locus ftr 78-79)
FTR78	20 -	26965012	26966412	RBCC	ENSDARG00000055436		7 Cter exons do not fit (cf EST clone, perhaps one)	inverted (locus ftr 78-79)
FTR57	23 +	5786107	5793009	RBCC-B30.2	ENSDARG00000074360		smal diff exon 5 and two extra Cter exons; unnamed	no
FTR59	23 -	6957126	6963787	RBCC-B30.2*	none			ftr58-59 locus was duplicated in reverse on zv7; only one version (the inverted one) kept
FTR58	23 -	6968161	6977397	RBCC-B30.2*	ENSDARG00000071238	ENSDARP00000056425	yes	ftr58-59 locus was duplicated in reverse on zv7; only one version (the inverted one) kept
FTR60pseudo	24 -	6109074	6112740	(BCC-B30.2) deletion Nter, stop in 1st exon, splice site lost exon 4, 2 frameshifts exon 6	none			no
FTR61	24 -	6118369	6121404	RBCC-B30.2	ENSDARG00000055520	ENSDARP00000072285	yes, except unnamed	no
FTR62	24 +	6437030	6442649	RBCC-B30.2	ENSDARG00000055476		disagree exons 4 & 5; unnamed	no
bilan par rapport à zv7
les 84 gènes identifiés sont tous toujours là, maintenant tous ont une localisation chromosomique unique
on a quatre nouveaux ftr (un gène sans C-C, un gène sans B30.2, 2 pseudogènes)
cinq anciens ftr ne sont plus considérés comme des pseudogènes
en tout, 81 gènes et 8 pseudogènes (mais certains sont clairement alléliques, ex ftr39, ftr52, sans doute ftr75)
utilisation des domaines, hors pseudogènes (mais en incluant ftr39 qui n'est pas pseudo chez AB)
RBCC-B30.2	59
RBCC	19
R-CC-B30.2	1
RB-B30.2	1
BCC-B30.2	1
RBCC-chomo	1

## Sheet: BTR, Zv9
BTR list - zv9				* full B302 there but only the PRY found by SMART
name	chr/sense	start	end	domains	Ensembl gene ID	Protein ID (if agree or almost so)	is ensembl entry consistent?	changes since zv7 (except position shift)
btr01	1 +	45519455	45531912	RBCC-B30.2	ENSDARG00000051965		not far, disagree Nter, Cter, exon4, miss one 45nt exon	no
btr02truncated	3 +	47629063	47636916	R-CC-B30.2	ENSDARG00000052215	ENSDARP00000092336	yes	no
btr03	7 -	16942176	16946914	RBCC-B30.2	no ENSDAR			no
btr04truncated	7 -	16950738	16956396	R-CC-B30.2	ENSDARG00000060962	ENSDARP00000093096	almost, except wrong start ATG	no
btr05	7 -	16963962	16970207	RBCC-B30.2	ENSDARG00000074813	ENSDARP00000070776	yes	no, except upstream exon identified
btr06	7 -	16972171	16978100	RBCC-B30.2	ENSDARG00000054184	ENSDARP00000070793	yes	no, except upstream exon identified
btr07	7 -	16997361	17002659	RBCC-B30.2	no ENSDAR			no, except upstream exon identified and not considered a pseudogene any more!
btr11	7 +	20975567	20983342	RBCC-B30.2	ENSDARG00000010940		unnamed; diff over 3 exons, but hard to predict	displaced from former more centromeric pos on chr7; otherwise same
btr08	7 -	25354700	25360142	RBCC-B30.2	ENSDARG00000027907		unnamed; minor diffs: Nter, Cter, end exon 3	no
btr09	7 +	25690192	25694072	RBCC-B30.2	ENSDARG00000054805		one intron missing -> big difference in Nter	no, but new 5' exon found, not considered a pseudogene anymore
btr10	7 +	26869540	26876630	RBCC-B30.2	ENSDARG00000007199		unnamed; various differences, very difficult to predict (but some exons miss proper splice sites so…)	no
btr12	7 +	76672479	76687153	RBCC-B30.2	ENSDARG00000051809	ENSDARP00000103624	yes	no, except upstream exon identified and not considered truncated any more!
btr13	7 +	76692360	76699575	RBCC-B30.2	ENSDARG00000090371	ENSDARP00000111607	yes except unnamed	no
btr14	15 -	17121335	17124517	RBCC-B30.2	no ENSDAR			no
btr15	15 -	17133331	17140619	RBCC-B30.2	no ENSDAR			no, except upstream exon identified and not considered a pseudogene any more!
btr16	15 -	17143256	17151805	RBCC-B30.2	ENSDARG00000028850	ENSDARP00000095885	yes	no, except upstream exon identified and not considered a pseudogene any more!
btr17	15 -	17155795	17161832	RBCC-B30.2	ENSDARG00000058329	ENSDARP00000092411	almost; 9 nt to be removed in 5' of exon 6; unnamed	no, except upstream exon identified and not considered a pseudogene any more!
btr29	19 +	1506210	1510749	rBCC-B30.2	ENSDARG00000002046	ENSDARP00000043160	almost; but cds starts only in exon 2	the btr28-29 locus has been moved from a more central position on chr19 to this more telomeric place not very far from the btr18-27 locus
btr28	19 +	1514533	1520949	RBCC-B30.2	ENSDARG00000069982		unnamed; several unncessary small exons	the btr28-29 locus has been moved from a more central position on chr19 to this more telomeric place not very far from the btr18-27 locus; plus 150 more bases known in intron 5 of btr28, but still a N stretch
btr22	19 -	2810866	2822740	RBCC-B30.2	no ENSDAR			the btr18-22 locus has been inverted
btr21	19 -	2828894	2836856	RBCC-B30.2	ENSDARG00000013481		unnamed; several exons wrong	the btr18-22 locus has been inverted
btr20	19 -	2844764	2854212	RBCC-B30.2	ENSDARG00000075603	ENSDARP00000095876	almost except for start AUG	the btr18-22 locus has been inverted
btr19	19 -	2858191	2863833	RBCC-B30.2	no ENSDAR			not considered a pseudogene anymore (upstream exon found); btr18-22 locus inverted
btr18	19 -	2866609	2870990	RBCC-B30.2	ENSDARG00000058963		not far but some exon disagreements	the btr18-22 locus has been inverted
btr23	19 +	4834259	4842837	RBCC-B30.2	no ENSDAR			many corrections to the 5'half of the gene (the zv7 version was probably an allelic variant)
btr24	19 +	4847308	4853244	RBCC-B30.2	no ENSDAR			no
btr25	19 +	4855762	4860784	RBCC-B30.2	ENSDARG00000040860	ENSDARP00000087343	yes (except mixed with btr26 in ENSDART00000007454)	no (except upstream exon identified)
btr26	19 +	4863358	4867193	RBCC-B30.2	ENSDARG00000040860	ENSDARP00000059893	has to be separated from btr25; small exon 6 (5th coding) is wrong	no
btr27	19 +	4871872	4879234	RBCC-B30.2	no ENSDAR			no (except upstream exon identified)
btr30	19 -	49826023	49831559	RBCC-B30.2	ENSDARG00000090028	ENSDARP00000107732	yes	~100 nt removed in an intron + upstream codon found
btr31	19 +	46348654	46353407	R-TM-B30.2	no ENSDAR			locus btr31-32 inverted; ~150 new nt known next to N stretch
btr32	19 +	46326657	46342148	RBCC-B30.2	ENSDARG00000053940	ENSDARP00000070527	yes (despite non canonical splice site at end of exon 2)	locus btr31-32 inverted; an undetermined intronic region has been solved
btr33	24 +	7819642	7825459	RBCC-B30.2	ENSDARG00000008164	ENSDARP00000066815	unamed; no need to split first exon in two	no

## Sheet: TRIM35, Zv9
	Zv8							Zv9
trim35	Structure (ensembl ID)	Ensembl Gene ID	Ensembl Protein ID	Description	Chromosome Name	Gene Start (bp)	Gene End (bp)	Ensembl Gene ID	Ensembl Protein ID	Structure	Chromosome Name	Gene Start (bp)	Gene End (bp)	annotated in Ensembl Zv9?
trim35-1	U_RBB_B302		ENSDARP00000068267	hypothetical protein LOC553197 [Source:RefSeq peptide;Acc:NP_001018156]	1	58003680	58013646	ENSDARG00000052037	ENSDARP00000068267		1	58725921	58735887	not as trim35
		ENSDARG00000052037								RBCC-B302
trim35-2	U_RBB_B302	ENSDARG00000078242	ENSDARP00000091178	Tripartite motif-containing protein 35 (Hemopoietic lineage switch protein 5) [Source:UniProtKB/Swiss-Prot;Acc:Q9UPQ4]	1	58720226	58730584	ENSDARG00000078242	ENSDARP00000091178	RBCC-B302	1	59409273	59419126	yes
trim35-3	U_RBB_B302		ENSDARP00000068961	Novel protein with Zinc finger, C3HC4 type (RING finger), B-box zinc finger and SPRY domains Fragment [Source:UniProtKB/TrEMBL;Acc:B0UX58]	2	47510641	47528206	ENSDARG00000052587	ENSDARP00000068961		3	4754872	4772456	not as trim35
		ENSDARG00000052587								RBCC-B302
trim35-4	U_RBB_B302	ENSDARG00000016674	ENSDARP00000076600		3	1882481	1893722	ENSDARG00000016674	ENSDARP00000076600	RBCC-B302	3	1560763	1567649	not as trim35
trim35-5	RBB-B302	ENSDARG00000052255	ENSDARP00000068566		3	3238016	3249745	ENSDARG00000052255	ENSDARP00000068566	RBCC-B302	3	5010842	5022566	not as trim35
trim35-6	RBB-B302	ENSDARG00000024267=NP_001018533		hypothetical protein LOC553726 [Source:RefSeq peptide;Acc:NP_001018533]	3	3580609	3588595							not any more in Zv9
trim35-7	RBB-B302	ENSDARG00000058958	ENSDARP00000076333	Tripartite motif-containing protein 35 (Hemopoietic lineage switch protein 5) [Source:UniProtKB/Swiss-Prot;Acc:Q9UPQ4]	3	3615749	3640448	ENSDARG00000058958	ENSDARP00000076333	RBCC-B302	3	5968926	5981171	yes
trim35-8	RBB-B302	ENSDARG00000044233	ENSDARP00000064945		3	4247693	4264986	ENSDARG00000044233	ENSDARP00000064945	RBCC-B302	3	7078045	7095359	not as trim35
trim35-9	.. B-B302	ENSDARG00000039108	ENSDARP00000038363	hypothetical protein LOC541547 [Source:RefSeq peptide;Acc:NP_001014382]	3	6882212	6911008	ENSDARG00000039108	ENSDARP00000038363	.BCC-B302	3	8865753	8869731	not as trim35
trim35-10	RBB-B302	ENSDARG00000033071=XP_001921639			3	6919067	6925421	ENSDARG00000033071	ENSDARP00000033888	RBCC-B302	3	8875406	8882039	not as trim35
trim35-11	RBB-B302	ENSDARG00000031534	ENSDARP00000073789		3	16019262	16025066	ENSDARG00000031534	ENSDARP00000073789	RBCC-B302	3	19365747	19371551	not as trim35
trim35-12	RBB-B302	ENSDARG00000034429	ENSDARP00000095364	Tripartite motif-containing protein 35 (Hemopoietic lineage switch protein 5) [Source:UniProtKB/Swiss-Prot;Acc:Q9UPQ4]	3	44805606	44812440	ENSDARG00000034429	ENSDARP00000095364	RBCC-B302	3	50260421	50270342	yes
trim35-13	RBB-B302	ENSDARG00000003970	ENSDARP00000055944		3	49962698	49970258	ENSDARG00000003970	ENSDARP00000055944	RBCC-B302	3	53245203	53252874	not as trim35
trim35-14	RBB-B302	ENSDARG00000025601	ENSDARP00000076818	Tripartite motif-containing protein 35 (Hemopoietic lineage switch protein 5) [Source:UniProtKB/Swiss-Prot;Acc:Q9UPQ4]	4	1961797	1966273	ENSDARG00000025601	ENSDARP00000076818	RBCC-B302	4	1319586	1324017	not as trim35
trim35-15	RBB	ENSDARG00000060161	ENSDARP00000078919		7	39668943	39673077							not any more in Zv9
trim35-16	RBB-B302	ENSDARG00000060688	ENSDARP00000080227		10	39052217	39067428
trim35-17	RB-B302	ENSDARG00000077098	ENSDARP00000097790	Tripartite motif-containing protein 65 [Source:UniProtKB/Swiss-Prot;Acc:Q6PJ69]	12	43478775	43488550							not any more in Zv9
trim35-18	.. BB-B302	ENSDARG00000022777 & XP_695635	ENSDARP00000035976		12	46834610	46847685	ENSDARG00000022777	ENSDARP00000035976	RBCC-B302	12	43213085	43218348	not as trim35; the B302 domainis not annotated in Zv9
trim35-19	RBB-B303	ENSDARG00000075637	ENSDARP00000080586	hypothetical protein LOC562814 [Source:RefSeq peptide;Acc:NP_001082868]	13	21539695	21544144	ENSDARG00000075637	ENSDARP00000080586	RBCC-B302	3	8055888	8060337	not as trim35
trim35-20	.. B302	ENSDARG00000070847	ENSDARP00000037611	Novel protein Fragment [Source:UniProtKB/TrEMBL;Acc:Q1MT13]	13	21562402	21568417	ENSDARG00000070847	ENSDARP00000037611	RBCC-B302	22	39785125	39788079	not as trim35
trim35-21	RBB-B302	ENSDARG00000052285	ENSDARP00000068591	Novel protein Fragment [Source:UniProtKB/TrEMBL;Acc:Q1MT12]	13	21577518	21588137	ENSDARG00000052285	ENSDARP00000068591	RBCC-B302	3	8178960	8186968	not as trim35
trim35-22	RBB-B302	ENSDARG00000071225	ENSDARP00000040966	hypothetical protein LOC561381 [Source:RefSeq peptide;Acc:NP_001038423]	13	21601221	21610643	ENSDARG00000071225	ENSDARP00000040966	RBCC-B302	3	8117572	8124791	not as trim35; the B302 domainis not annotated in Zv9
trim35-23	RBB-B302	ENSDARG00000052276	ENSDARP00000068587	hypothetical protein LOC561453 [Source:RefSeq peptide;Acc:NP_001038426]	13	21614023	21622459	ENSDARG00000052276	ENSDARP00000080592	RBCC-B302	3	8130431	8134879	not as trim35; the B302 domainis not annotated in Zv9
trim35-24	RB-B302	ENSDARG00000080004	ENSDARP00000057458	hypothetical protein LOC557392 [Source:RefSeq peptide;Acc:NP_001038176]	13	21626450	21632047	ENSDARG00000080004	ENSDARP00000057458	RBCC-B302	3	8142764	8148073	not as trim35
trim35-25	RBB-B302	ENSDARG00000052314=CAK04248			13	21634727	21637027	ENSDARG00000052314	ENSDARP00000031238	RBCC-B302	3	8150920	8153220	not as trim35; the B302 domainis not annotated in Zv9
trim35-26	RBB-B302	ENSDARG00000052312	ENSDARP00000068634	hypothetical protein LOC561579 [Source:RefSeq peptide;Acc:NP_001038429]	13	21662588	21670859							not any more in Zv9
trim35-27	RB-B302	ENSDARG00000035009	ENSDARP00000049917	tripartite motif-containing 35 [Source:RefSeq peptide;Acc:NP_956172]	14	955425	960765	ENSDARG00000035009	ENSDARP00000049917	RBCC-B302	14	756620	762487	yes
trim35-28	U_RBB_B302	ENSDARG00000021021	ENSDARP00000041786	multiple EGF-like-domains 8 [Source:RefSeq peptide;Acc:NP_001103174]	16	25085053	25089762	ENSDARG00000021021	ENSDARP00000041786	RBCC-B302	16	28690489	28697106	not as trim35
trim35-29	RBB-B302	ENSDARG00000055730	ENSDARP00000072586	hypothetical protein LOC492475 [Source:RefSeq peptide;Acc:NP_001007348]	16	25491955	25494630	ENSDARG00000055730	ENSDARP00000072586	RBCC-B302	16	29097279	29099947	not as trim35
trim35-30	RBB-B302	ENSDARG00000042396	ENSDARP00000062165	hypothetical protein LOC100034496 [Source:RefSeq peptide;Acc:NP_001076539]	18	6203750	6213011	ENSDARG00000042396	ENSDARP00000062165	RBCC-B302	18	7085415	7094676	not as trim35
trim35-31	U_RBB_B302	ENSDARG00000052097	ENSDARP00000057463	hypothetical protein LOC560122 [Source:RefSeq peptide;Acc:NP_001103855]	21	12830768	12850124	ENSDARG00000052097	ENSDARP00000057463	RBCC-B302	3	6056509	6073136	not as trim35
trim35-32	RBB-B302	ENSDARG00000061343	ENSDARP00000080576	similar to Tripartite motif-containing protein 35 (Hemopoietic lineage switch protein 5) [Source:RefSeq peptide;Acc:NP_001137520]	22	38216252	38223070							not any more in Zv9
trim35-33	RBB-B302	ENSDARG00000060838	ENSDARP00000080579	Novel protein with Zinc finger, C3HC4 type (RING finger) and B-box zinc finger domains Fragment [Source:UniProtKB/TrEMBL;Acc:B8JLS6]	22	38228304	38246419	ENSDARG00000060838	ENSDARP00000080579	RBCC-B302	22	39587193	39596104	not as trim35
trim35-34	RBB-B302	ENSDARG00000022271=XP_001342383		Tripartite motif-containing protein 35 (Hemopoietic lineage switch protein 5) [Source:UniProtKB/Swiss-Prot;Acc:Q9UPQ4]	22	38256070	38262064	ENSDARG00000022271	ENSDARP00000038024	RBCC-B302	22	39615004	39621707	not as trim35
trim35-35	RBB-B302	ENSDARG00000052310	ENSDARP00000068626 & ENSDARP00000068628	novel zinc finger protein [Source:RefSeq peptide;Acc:NP_001076355]	22	38819079	38927230	ENSDARG00000052310	ENSDARP00000068628	RBCC-B302	22	39915011	39917869	not as trim35
trim35-36	RBB-B302	ENSDARG00000032169	ENSDARP00000037542	hypothetical protein LOC445068 [Source:RefSeq peptide;Acc:NP_001003462]	22	38839343	38847843	ENSDARG00000032169	ENSDARP00000037542	RBCC-B302	22	39889256	39897756	not as trim35
trim35-37	RBB-B302	ENSDARG00000021776=XP_001923575			22	38856579	38858035	ENSDARG00000021776	ENSDARP00000050025	RBCC-B302	22	39879064	39880520	not as trim35; the B302 domainis not annotated in Zv9
trim35-38	RBB-B302	ENSDARG00000038479	ENSDARP00000047521 & ENSDARP00000034607	hypothetical protein LOC563088 [Source:RefSeq peptide;Acc:NP_001038474]	22	38872579	38948189	ENSDARG00000038479	ENSDARP00000034607	RBCC-B302	22	39862173	39864388	yes
trim35-39	RBB-B302	ENSDARG00000071241	ENSDARP00000076591	hypothetical protein LOC557841 [Source:RefSeq peptide;Acc:NP_001107055]	23	5382360	5389616	ENSDARG00000071241	ENSDARP00000076591	RBCC-B302	23	6983966	6991222	not as trim35
trim35-40	U_RBB_B302	ENSDARG00000042116	ENSDARP00000061725	Si:dkey-44k1.3 protein Fragment [Source:UniProtKB/TrEMBL;Acc:Q502G4]	25	17811817	17819797	ENSDARG00000042116	ENSDARP00000061725	RBCC-B302	25	17855351	17863129	not as trim35
trim35-41	RBB-B302	ENSDARG00000040230	ENSDARP00000068594	Tripartite motif-containing protein 35 (Hemopoietic lineage switch protein 5) [Source:UniProtKB/Swiss-Prot;Acc:Q9UPQ4]	Zv8_NA4444	17101	25327	ENSDARG00000040230	ENSDARP00000068594	RBCC-B302	22	39805595	39808849	not as trim35
trim35-42	RBB-B303	ENSDARG00000052268	ENSDARP00000086588	Tripartite motif-containing protein 35 (Hemopoietic lineage switch protein 5) [Source:UniProtKB/Swiss-Prot;Acc:Q9UPQ4]	Zv8_NA703	23435	44406	ENSDARG00000052268	ENSDARP00000086588	RBCC-B302	3	7195419	7206198	not as trim35
trim35-43								ENSDARG00000088345	ENSDARP00000107574	RBCC-B302	3	50867863	50905583	yes
