# Supplementary material for: Origin and Evolution of TRIM Proteins: New Insights from the Complete TRIM Repertoire of Zebrafish and Pufferfish
Source: PLoS One. 2011 Jul 15;6(7):e22022. doi: 10.1371/journal.pone.0022022 (PMC3137616; doi:10.1371/journal.pone.0022022)
Supplement: Figure S3 — A table showing the correspondence between trim genes in zebrafish and pufferfish, allowing an easy comparison of their domain structures. (XLS) [file pone.0022022.s003.xls]

## Sheet: MainListZv8->Zv9
Figure S3	Zebrafish (Zv9)			Tetraodon
trim member	structure		ensembl gene ID	trim member	structure	ensembl gene ID
Class I		domains structure (tentative)		Class CI
trim1		.. BCC-COS-FN-B302	ENSDARG00000034871	trim1	RBCC-COS-FN-B302	ENSTNIG00000016779
trim1like	new in Zv9	RBCC..	ENSDARG00000086722
trim9		RBCC-COS-FN-B302	ENSDARG00000039123	trim9	RBCC-COS-FN-B302	ENSTNIG00000019329
trim18 (mid1)		RBCC-COS-FN-B302	ENSDARG00000060482	trim18a (mid1)	RBCC-COS-FN-B302	ENSTNIG00000013963
				trim18b (mid1)	RBCC-COS-FN-B302	ENSTNIG00000014550
trim36		RBCC-COS-FN-B302	ENSDARG00000062794	trim36	RBCC-COS-FN-B302	ENSTNIG00000003198
trim46a		RBCC-COS-FN-B302	ENSDARG00000012367	trim46a	RBCC-COS-FN-B302	ENSTNIG00000018326
trim46b		RBCC-COS-FN ..	ENSDARG00000058649	trim46b	RBCC-COS-FN-B302	ENSTNIG00000017557
trim67		RBCC-COS-FN-B302	ENSDARG00000002226	trim67	RBCC-COS-FN-B302	ENSTNIG00000019160
trim76		.. BCC-..-FN-B302	ENSDARG00000061379	trim76	.. BCC-..-FN-B302	ENSTNIG00000015411
Class II				Class CII	RBCC-COS
trim54		RBCC-COS	ENSDARG00000029907	trim54	RBCC-COS	ENSTNIG00000005428
trim54like	new in Zv9	RBCC-..	ENSDARG00000086685
trim55a		RBCC-COS-(apoRBcl2)	ENSDARG00000029596	trim55a	RBCC-COS	ENSTNIG00000004908
trim55b		RBCC-COS	ENSDARG00000058158	trim55b	RBCC-COS	ENSTNIG00000004027
trim63		RBCC-COS	ENSDARG00000028027	trim63	RBCC-COS	ENSTNIG00000017841
trim101		RBCC-COS-TM	ENSDARG00000018264	trim101	RBCC-COS-TM	only in fugu : ENSTRUG00000004226
Class III				Class CIII	RBCC-COS-FN
trim42				trim42	not found	not found
Class iV and related trim				Class CiV	RBCC-B302
trim4		not found		trim4	RBCC ..	not found
trim5		not found		trim5	not found	not found
trim6		not found		trim6	not found	not found
trim7		not found		trim7	not found
trim10		not found		trim10	not found	not found
trim11		not found		trim11	not found	not found
trim15		not found		trim15	not found	not found
trim16		.. BCC-B302	ENSDARG00000010673	trim16	..BCC-B302	ENSTNIG00000011869
trim17		not found		trim17	not found	not found
trim21		not found		trim21	not found	not found
trim22		not found		trim22	not found	not found
trim25		RBCC-B302	ENSDARG00000015865	trim25	RBCC-B302	only in fugu (ENSTRUG00000002882)
trim25like	new in Zv9	RBCC ..	ENSDARG00000089517	trim25l	RBCC ..	not found
trim26		not found		trim26	not found	not found
trim27		not found		trim27	not found	not found
trim34		not found		trim34	not found	not found
trim35		RBCC-B302		trim35	RBCC-B302	& many see below
trim38		not found		trim38	not found
trim39		RBCC-B302		trim39	RBCC-B302	& many (btr) see below
trim43		not found		trim41	not found
trim47		RBCC-B302	ENSDARG00000056678	trim43	not found	not found
trim50		not found		trim47	RCC-B302	ENSTNIG00000008987
trim60		not found		trim60	not found	not found
trim62		RBCC-B302	ENSDARG00000060901	trim62	RBCC-B302	ENSTNIG00000014788
trim64		not found		trim64	not found	not found
trim68		not found		trim68	not found	not found
trim103		RBCC-B302	ENSDARG00000051804	trim103	..-B302	ENSTNIG00000007941
trim104		BCC-B302	ENSDARG00000059758	trim104	BCC_B302	ENSTNIG00000009024
trim105		R .. CC-B302	ENSDARG00000057550	trim105	RCC-B302	ENSTNIG00000009934
trim106	weakly similar to trim4	RBCC-B302	ENSDARG00000059905	trim106	not found	not found
trim107	weakly similar to trim21/27	R .. -B302	ENSDARG00000079884	trim107	not found	orthologs in medaka ( ENSORLG00000016651) and stickleback ( ENSGACG00000008188) only
trim108		RBCC-B302	ENSDARG00000061762	trim108	RBB-B302	not found
trim109		RBCC-B302	ENSDARG00000062429	trim109	RBB-B302	not found
trim110	weakly similar to trim47	RBCC-B302	ENSDARG00000068240	trim110	RBCC-B302	ENSTNIG00000007933
ftr		RBCC-B302		ftr	RBCC-B302	& many (ftr) see below
Class V				Class V
trim8		R	ENSDARG00000060729	trim8	RBCC	ENSTNIG00000004343
trim13		RBCC	ENSDARG00000010010	trim13	RBCC	not found
trim19		not found		trim19	not found	not found
trim31		not found		trim31	not found	not found
trim40a		RBCC		trim40	not found	not found
trim40b		RBCC	ENSDARG00000058833
trim56		not found		trim56	not found	not found
trim59		RBCC	ENSDARG00000079238	trim59	RBCC	ENSTNIG00000007708
RNF207		RBCC	ENSDARG00000012409	RNF207	not found
Class VI				Class VI
trim24		RBCCphD-bromo	ENSDARG00000028842	trim24	RBCCphD-bromo	ENSTNIG00000006789
trim28		not found		trim28	not found	not found
trim33		RBCC-PhD-Bromo	ENSDARG00000016181	trim33likea	.. -PhD-Bromo	ENSTNIG00000004197
trim33like	New in Zv9	RBCC-PhD-Bromo	ENSDARG00000086126	trim33likeb	RBB	ENSTNIG00000005508
trim102		.. BCC-phd-Bromo	ENSDARG00000054332	trim102	not found
Class VII				Class VII
trim2		RBCC-fil-NHL	ENSDARG00000031817	trim2	RBCC-fil-NHL	ENSTNIG00000007110
trim2like		..BCC-fil-NHL	ENSDARG00000076174	trim2likea	.. BCC-fil-NHL	ENSTNIG00000003107
				trim2likeb	.. BCC-fil-NHL	ENSTNIG00000003108
trim3a		RBCC-Fil-NHL	ENSDARG00000063711	trim3	RBCC-Fil-NHL	ENSTNIG00000016272
trim3b		RBCC-Fil-NHL	ENSDARG00000005397	trim3b	RBCC-Fil-NHL	ENSTNIG00000009935
trim3alike
trim32like		RBCC-..-NHL	ENSDARG00000076553	trim32	RBCC-..-NHL	ENSTNIG00000018740
trim45		RBCC-Fil-..	ENSDARG00000076781	trim45	RBCC-Fil-..	ENSTNIG00000015656
trim71		RBCC-fil-NHL	ENSDARG00000075593	trim71	RBCC-fil-NHL	ENSTNIG00000009249
Class VIII				Class VIII
trim37		RBCC-MATH	ENSDARG00000076473	trim37	RBCC-MATH	ENSTNIG00000007654
Class IX				Class IX
trim23	new in Zv9	RBCC-ARF/SAR	ENSDARG00000069420	trim23	RBCC-ARF	ENSTNIG00000013490
Orthologs to other human trim like proteins				Other orthologs to human trims
trim14		not found		trim14	not found
trim20		not found		trim20	..BCC-B302	ENSTNIG00000009781
trim29		not found		trim29	not found
trim44like		..BCC	ENSDARG00000051761	trim44	..BCC	ENSTNIG00000011378
trim48		not found		trim48	not found
trim49		not found		trim49	not found
trim51		not found		trim51	not found
trim52		not found		trim52	not found
trim58		not found		trim58	not found
trim61		not found		trim61	not found
trim66like		not found		trim66	..BCC-PhD-Bromo	ENSTNIG00000000247
				trim35
				trim35	RBCC-B302	ENSTNIG00000011519
				trim35	RBCC-B302	ENSTNIG00000010440
				trim35	RBCC-B302	ENSTNIG00000010448
				trim35	RBCC-B302	ENSTNIG00000009101
				trim35	RBCC-B302	ENSTNIG00000006555
				trim35	RBCC-B302	ENSTNIG00000006562
				btr/trim39
				btr	RBCC-B302	ENSTNIG00000013934
				btr	RBCC-B302	ENSTNIG00000010436
				btr	RBCC-B302	ENSTNIG00000006492
				btr	RBCC-B302	ENSTNIG00000018719
				btr	RBCC-B302	ENSTNIG00000003683
				btr	RBCC-B302	ENSTNIG00000005497
				btr	RBCC-B302	ENSTNIG00000007025
				btr	RBCC-B302	ENSTNIG00000007419
				btr	RBCC-B302	ENSTNIG00000007420
				btr	RBCC-B302	ENSTNIG00000011175
				ftr
				ftr	RBCC-B302	ENSTNIG00000001084
				ftr82/83like	RBCC-B302	ENSTNIG00000008571
				ftr82/83like	RBCC-B302	ENSTNIG00000008570
				ftr	RBCC-B302	ENSTNIG00000015180
				ftr	RBCC-B302	ENSTNIG00000016037
				ftr	RBCC-B302	ENSTNIG00000010708
				ftr?	BCC-B302	ENSTNIG00000008665
				ftr	RBCC-B302	ENSTNIG00000014348
				ftr82/83like	RBCC-B302	ENSTNIG00000014134
				ftr82/83like	RBCC-B302	ENSTNIG00000014113
				ftr82/83like	RCC-B302	ENSTNIG00000018810
				ftr	RBCC-B302	ENSTNIG00000018627
