# Supplementary material for: Origin and Evolution of TRIM Proteins: New Insights from the Complete TRIM Repertoire of Zebrafish and Pufferfish
Source: PLoS One. 2011 Jul 15;6(7):e22022. doi: 10.1371/journal.pone.0022022 (PMC3137616; doi:10.1371/journal.pone.0022022)
Supplement: Figure S8 — A table that summarizes the positive selection analysis for the different regions of zebrafish BTR B30.2 domains. (XLS) [file pone.0022022.s008.xls]

## Sheet: Feuil1
FigureS8	Sites under positive selection as determines under PAML
TRIM35 complete B30.2 domain				BTR complete B30.2 domain				BTR B30.2 segment 1 B30.2				BTR segment 2 B30.2		BTR segment 3 B30.2
M2a		M8		M2a		M8		M2a		M8		M2a	M8	M2a		M8
14 Q 0.998**		14 Q 0.994**		14 R 0.704		14 R 0.960*		26 C 1.000**		26 C 1.000**		no sites	no sites
16 S 1.000**		16 S 1.000**		26 C 0.641		26 C 0.922		30 Y 0.999**		30 Y 0.998**
23 T 0.983*		23 T 0.971*		30 Y 0.995**		30 Y 0.998**		42 R 1.000**		42 R 1.000**
24 S 0.994**		24 S 0.981*		42 R 0.984*		42 R 0.996**		44 V 1.000**		44 V 1.000**
25 S 1.000**		25 S 1.000**		44 V 0.999**		44 V 0.999**		45 C 0.990*		45 C 0.978*
26 H 1.000**		26 H 1.000**				45 C 0.708
27 Q 0.976*		27 Q 0.915		70 D 0.562		70 D 0.854
57 R 1.000**		57 R 1.000**				102 V 0.701
58 H 1.000**		58 H 1.000**		159 T 1.000**		159 T 1.000**								23 T 1.000**		23 T 1.000**
82 Y 1.000**		82 Y 0.999**												24 N 1.000**		24 N 1.000**
83 H 1.000**		83 H 1.000**
85 N 1.000**		85 N 1.000**
Note: Site numbers correspond with position numbers in the alignment used for the analysis
