# Supplementary material for: Origin and Evolution of TRIM Proteins: New Insights from the Complete TRIM Repertoire of Zebrafish and Pufferfish
Source: PLoS One. 2011 Jul 15;6(7):e22022. doi: 10.1371/journal.pone.0022022 (PMC3137616; doi:10.1371/journal.pone.0022022)
Supplement: Figure S9 — A table listing trim genes and the zebrafish homologues of a set of classical MHC markers and their paralogues, with their genomic location. (XLS) [file pone.0022022.s009.xls]

## Sheet: MHC paralogs 
Figure S9
gene	Zebrafish Ensembl ID	Zebrafish Chromosome Number	Gene Start on a chromosome (bp)	Cl4TRIM_IN	Cl4TRIM_ Out	other TRIM IN	other TRIM OUT	start/end of MH neighborhood (integrated regions)
POU5F1	ENSDARG00000043682	1	50310
trim2	ENSDARG00000076174	1	8641979				1
psftr50	ENSDARG00000069508	1	10814544
ftr44	ENSDARG00000069514	1	10827028
ftrnewD	ENSDARG00000054153	1	10860479
ftrnewD	ENSDARG00000054153	1	10860479		1
trim2	ENSDARG00000031817	1	25844131				1
BAT4	ENSDARG00000053995	1	28450325
		1	42409821					42409821
btr01	ENSDARG00000051965	1	43531476	1
HFE	ENSDARG00000001470	1	47409821
HFE	ENSDARG00000069471	1	47422551
HFE	ENSDARG00000036588	1	47448458
C3	ENSDARG00000043719	1	55010340
C3	ENSDARG00000012694	1	55121600
C3	ENSDARG00000052207	1	55220933
trim35-1	ENSDARG00000052037	1	58003680
trim35-2	ENSDARG00000078242	1	58720226	1
GPR108	ENSDARG00000069067	1	58982557
		1	63982557					63982557
ftr01	ENSDARG00000003909	2	11255722		1
RXRG	ENSDARG00000005593	2	18154667
		2	31208296					31208296
ftr66	ENSDARG00000005327	2	35807638	1
C1q		2	36208296
trim47like	ENSDARG00000068240	2	36308944	1
PSMB5 (ENSDARG00000075445)		2	36583317
trim55	ENSDARG00000029596	2	41105891			1
APOM	ENSDARG00000076838	2	41315484
ftr02	ENSDARG00000079412	2	41322856
ftr03	ENSDARG00000018506	2	41334316
ftr04	ENSDARG00000077932	2	41346759
ftr05	ENSDARG00000075355	2	41358568
ftr06	ENSDARG00000077412	2	41381682
ftr08	ENSDARG00000077412	2	41381682
ftr07	ENSDARG00000078446	2	41398830
ftr09	ENSDARG00000053450	2	41417566
ftr10	-	2	41431042
ftr11	ENSDARG00000038646	2	41794995
ftr12	ENSDARG00000053366	2	41802306
ftr13	ENSDARG00000079537	2	42214740
ftr14	ENSDARG00000053293	2	42217526
ftr15	ENSDARG00000074118	2	42230793
ftr16	ENSDARG00000032043	2	43170730	1
		2	46315484					46315484
trim35-3	ENSDARG00000052587	2	47510641		1
ftr18	-	2	48045048
ftr20	ENSDARG00000067986	2	48060939
ftr21	-	2	48075142
ftr22	ENSDARG00000076969	2	48081981
ftr19	-	2	48092883
ftr23	ENSDARG00000067985	2	48092883
ftr24	ENSDARG00000008396	2	48101110
ftr25	ENSDARG00000078065	2	48111946
ftr26	ENSDARG00000038570	2	48120638
ftr27	-	2	48135913
ftr67	ENSDARG00000031565	2	52692475
ftr68	-	2	53033863
ftr29	ENSDARG00000075244	2	56763128
ftr30	ENSDARG00000078590	2	56796827
ftr31	ENSDARG00000069406	2	56828109
ftr32	-	2	56851248
ftr33	ENSDARG00000074559	2	56861354
ftr34	ENSDARG00000079642	2	56885002
ftr35	ENSDARG00000075979	2	56901421
ftr36	ENSDARG00000073735	2	56918781
ftr37	ENSDARG00000074240	2	56934042
ftr38	ENSDARG00000067872	2	56973645
ftr39	ENSDARG00000079030	2	56985274
		3	0					0
HFE	ENSDARG00000079224	3	1359574
HFE	ENSDARG00000080011	3	1378086
HFE	ENSDARG00000076734	3	1381937
HFE	ENSDARG00000076675	3	1392782
HFE	ENSDARG00000074765	3	1412507
trim35-4	ENSDARG00000016674	3	1882481	1
ftr43	-	3	3107506	1
ftr45	ENSDARG00000069512	3	3118787
psftr46		3	3136261
trim35-5	ENSDARG00000052255	3	3238016	1
trim35-6	ENSDARG00000024267=NP_001018533	3	3580609
trim35-7	ENSDARG00000058958	3	3615749
trim35-8	ENSDARG00000044233	3	4247693	1
trim40	ENSDARG00000058833	3	4316559			1
MOG	ENSDARG00000079170	3	5569375
MOG	ENSDARG00000039257	3	5591241
MOG	ENSDARG00000029111	3	5619947
trim35-9	ENSDARG00000039108	3	6882212
trim35-10	ENSDARG00000033071=XP_001921639	3	6919067	1
		3	10619947					10619947
		3	11036089					11036089
trim35-11	ENSDARG00000031534	3	16019262	1
MOG	ENSDARG00000056798	3	16036089
HSPA1A	ENSDARG00000029688	3	23285587
HSPA1A	ENSDARG00000021924	3	23289894
CACNA1A	ENSDARG00000037905	3	31086501
		3	36086501					36086501
trim35-12	ENSDARG00000034429	3	44805606		1
ftr40	ENSDARG00000070943	3	44900453
ftr41	-	3	44922136
ftr42	ENSDARG00000052564	3	44935358		1
		3	45461847					45461847
btr02	ENSDARG00000052215	3	48258246
trim35-13	ENSDARG00000003970	3	49962698	1
pbx4	ENSDARG00000052150	3	50461847
brd4	ENSDARG00000078904	3	50578049
notch3	ENSDARG00000052139	3	51051334
STK19	ENSDARG00000077816	3	56061408
STK19	ENSDARG00000077376	3	56148723
		3	61148723					61148723
trim35-14	ENSDARG00000025601	4	1961797		1
trim24	ENSDARG00000028842	4	66673718
ftr64	ENSDARG00000023597	4	67123589		1
PSMB10	ENSDARG00000043781	4	68847467
IER3	ENSDARG00000059679	5	7881596
		5	16486645					16486645
CCHCR1	ENSDARG00000076469	5	21486645
CCHCR1	ENSDARG00000079411	5	21497546
CACNAIB	ENSDARG00000021735	5	27373765
ftr82	ENSDARG00000055647	5	28838981
ftr83	ENSDARG00000025403	5	28873576	1
FREQ	ENSDARG00000055229	5	30505934
ftr84	ENSDARG00000035339	5	34929195	1
		5	35505934					35505934
		5	45461847					45461847
PBX3("4") ENSDARG00000052150		5	50461847
trim76	ENSDARG00000061379	5	53346747			1
ftr-like	ENSDARG00000059758	5	54635039	1
ATP6V1G2	ENSDARG00000022315	5	58221861
PRPF4	ENSDARG00000067639	5	58400758
btr21	ENSDARG00000013481	5	59118170	1
PRPF4	ENSDARG00000076717	5	62436223
RXRG	ENSDARG00000035127	5	66597927
notch 1	ENSDARG00000052094	5	67392870
			72392870					72392870
trim27 like	ENSDARG00000079884	6	1725954		1
ftrnewE	ENSDARG00000020863	6	3709291		1
trim63	ENSDARG00000028027	6	16966924				1
trim25	ENSDARG00000015865	6	19051147		1
			21240885					21240885
BRDT	ENSDARG00000020076	6	26240885
LSM2	ENSDARG00000070867	6	29861906
PBX1	ENSDARG00000008145	6	34927876
			39927876					39927876
psbtr04	ENSDARG00000060962	7	15445131
btr05	ENSDARG00000074813	7	15458148
btr06	ENSDARG00000054184	7	15465363
psbtr07	ENSDARG00000069982	7	15491726
btr11	ENSDARG00000010940	7	19412889
btr08	ENSDARG00000027907	7	24246126
btr09	ENSDARG00000054805	7	24585507
btrlike	ENSDARG00000007199	7	25700004
new Class4 trim member	ENSDARG00000054332	7	28667010		1
trim66 like	ENSDARG00000054336	7	28687068				1
trim35-15	ENSDARG00000060161	7	39668943		1
		7	62219366					62219366
BAT3	ENSDARG00000077763	7	67219366
C6orf136	ENSDARG00000076261	7	67256001
ABCF1	ENSDARG00000080013	7	67276579
MRPS18B	ENSDARG00000078367	7	67295330
PRR3	ENSDARG00000079072	7	67302195
		7	72302195					72302195
trimNew2	ENSDARG00000051804	7	76411212		1
btr13	-	7	76423357
btr12	ENSDARG00000051809	7	76428529		1
trim36	ENSDARG00000062794	8	695501				1
HSPA1A	ENSDARG00000055723	8	4915927
		8	9956154					9956154
trim33	ENSDARG00000016181	8	10719157			1
CACNA1E	ENSDARG00000076086	8	14873865
CACNA1E	ENSDARG00000062346	8	14956154
ABL2	ENSDARG00000013841	8	15122989
glis1	ENSDARG00000027933	8	18424248
glis1	ENSDARG00000077902	8	18501062
RGL	ENSDARG00000005989	8	19604685
NPL	ENSDARG00000009390	8	19677780
EDEM3	ENSDARG00000074129	8	19691045
Notch2	ENSDARG00000043130	8	19943482
SLC35A3	ENSDARG00000013222	8	19987930
HSPA1A	ENSDARG00000056210	8	25735858
C9ORF15	ENSDARG00000068415	8	31737045
FREQ	ENSDARG00000054186	8	33272295
PBX3	ENSDARG00000020664	8	34526104
PBX3	ENSDARG00000013615	8	34643334
		8	39643334					39643334
		8	48514872					48514872
B3GALT4	ENSDARG00000078413	8	53514872
WDR46	ENSDARG00000078396	8	53526325
WDR46	ENSDARG00000010120	8	53697433
B3GALT4	ENSDARG00000076218	8	53723687
		8	58723687					58723687
psftr52	ENSDARG00000011652	9	2835837		1
mycBP2	ENSDARG00000001220	9	15745317				1
ftr53	ENSDARG00000041220	9	16113936		1
trim45	ENSDARG00000076781	9	19878132				1
trim13	ENSDARG00000010010	9	30107988				1
trim18 (mid1)	ENSDARG00000060482	9	51649573				1
trim25like	ENSDARG00000074492	9	53685441		1
NFKBIL1	ENSDARG00000003157	10	7717100
ftr54	ENSDARG00000043850	10	21230594		1
trim41 like	ENSDARG00000056678	10	21528739		1
trim3b	ENSDARG00000005397	10	21541453				1
trim37	ENSDARG00000076473	10	30888068				1
trim35-16	ENSDARG00000060688	10	39052217		1
TAPBP	ENSDARG00000036803	11	2196477
AGPAT1	ENSDARG00000068437	11	30032642
trim62	ENSDARG00000060901	11	40509360		1
TAP2	ENSDARG00000033446	12	21398815
trim8	ENSDARG00000060729	12	32871306				1
trim65	ENSDARG00000077098	12	43478775				1
trim35-17	ENSDARG00000077098	12	43478775
trim35-18	ENSDARG00000022777 & XP_695635	12	46834610		1
new class 4 trim	ENSDARG00000078254	13	20160408		1
trim35-19	ENSDARG00000075637	13	21539695
trim35-20	ENSDARG00000070847	13	21562402
trim35-21	ENSDARG00000052285	13	21577518
trim35-22	ENSDARG00000071225	13	21601221
trim35-23	ENSDARG00000052276	13	21614023
trim35-24	ENSDARG00000080004	13	21626450
trim35-25	ENSDARG00000052314=CAK04248	13	21634727
trim35-26	ENSDARG00000052312	13	21662588		1
trim9	ENSDARG00000039123	13	37150754				1
ftr70	ENSDARG00000076019	13	46531585
ftr69	ENSDARG00000052646	13	46541719		1
trim35-27	ENSDARG00000035009	14	955425		1
new trim member, without B30.2	ENSDARG00000057550	14	17290627				1
trim1	ENSDARG00000034871	14	29665537				1
PFDN6	ENSDARG00000037108	14	31798683
GPX5	ENSDARG00000043342	14	50428442
ftr like	ENSDARG00000076839	15	459975
ftr like	ENSDARG00000023169	15	475273		1
trim59	ENSDARG00000079238	15	1646237				1
PRSS16	ENSDARG00000074912	15	6676078
btr like	ENSDARG00000028850	15	16849254
psbtr15	-	15	16861199
psbtr16	ENSDARG00000058329	15	16870350
psbtr17	-	15	16883663		1
		15	30156147					30156147
trim3	ENSDARG00000063711	15	32771214			1
BAT3	ENSDARG00000075892	15	35156147
TNF	ENSDARG00000013598	15	35421479
BAT3	ENSDARG00000076743	15	35466344
DHX16	ENSDARG00000013150	15	35691071
MSH5	ENSDARG00000077479	15	40281068
ftr77	-	15	42057975
ftr76	-	15	42063957
psftr75	-	15	42068619
ftr74	-	15	42089926
ftr73	-	15	42092979
ftr72	ENSDARG00000026704	15	42098569
ftr71	-	15	42103680	1
		15	45281068					45281068
		16	3758047					3758047
trim71	ENSDARG00000075593	16	6713618			1
VARS	ENSDARG00000012676	16	8758047
TUBB	ENSDARG00000037997	16	8855971
FLOT1	ENSDARG00000037998	16	8867137
VARS	ENSDARG00000044575	16	8963392
BAT5	ENSDARG00000078929	16	8993677
TPI	ENSDARG00000040988	16	11135103
New class 4 trim	ENSDARG00000062429	16	12782763	1
CYP21A2	ENSDARG00000037550	16	15091143
New class 4 trim	ENSDARG00000061762	16	20915548	1
trim4like	ENSDARG00000059905	16	20922183	1
GNL1	ENSDARG00000061789	16	21055781
DDR1	ENSDARG00000078523	16	21140354
trim46like	ENSDARG00000012367	16	21872225			1
trim35-28	ENSDARG00000021021	16	25085053	1
trim35-29	ENSDARG00000055730	16	25491955
		16	26140354					26140354
RXRB	ENSDARG00000002006	16	34195673
		16	39409930					39409930
TAP1	ENSDARG00000079766	16	44409930
BRD2	ENSDARG00000046087	16	44436846
RGL2	ENSDARG00000007727	16	44654131
HMGN4	ENSDARG00000077355	16	48482075
HMGN4	ENSDARG00000052882	16	48811326
		16	53482075					53482075
trim35-30	ENSDARG00000042396	18	6203750		1
ftrnewB	ENSDARG00000017173	18	26477744		1
C6orf27	ENSDARG00000061462	18	40012190
		19	0					0
ZBTB22	ENSDARG00000020176	19	215097
NRM	ENSDARG00000063690	19	850885
RNF5	ENSDARG00000075606	19	1081804
btr29	ENSDARG00000002046	19	1505926	1
trim16like	ENSDARG00000010673	19	2812232	1
btr24	ENSDARG00000076429	19	3821264
btr25	ENSDARG00000040860	19	3828773
btr23	ENSDARG00000077247	19	3916510
btr27	ENSDARG00000075603	19	3953915	1
GNBP	ENSDARG00000002696	19	4731388
clep	ENSDARG00000059049	19	5420906
flotillin	ENSDARG00000001710	19	6479103
CIZ	ENSDARG00000001015	19	6506727
KNSL2	ENSDARG00000001558	19	6531656
bing1	ENSDARG00000003251	19	6541853
DAXX	ENSDARG00000000729	19	6555575
TAPBP	ENSDARG00000079402	19	6580480
uea	ENSDARG00000002610	19	6586815
TCF19	ENSDARG00000040036	19	6648126
TAPBP	ENSDARG00000045011	19	6682109
uea	ENSDARG00000075963	19	6688469
PSMB8	ENSDARG00000001303	19	6721402
PSMB9	ENSDARG00000000656	19	6735947
ABCB3	ENSDARG00000036787	19	6739880
ring3	ENSDARG00000022280	19	6769879
KE6	ENSDARG00000001169	19	6789222
col11A2	ENSDARG00000012422	19	6796661
RXRB	ENSDARG00000079819	19	6864388
RXRB	ENSDARG00000078954	19	7081220
trim46 like	ENSDARG00000058649	19	8268329			1
trim46 like	ENSDARG00000058649	19	8268329			1
ftr56	ENSDARG00000030954	19	12230901
RPS18	ENSDARG00000020153	19	12844232	1
VPS52	ENSDARG00000009175	19	12853821
CLIC1	ENSDARG00000058858	19	12923272
DDAH2	ENSDARG00000057841	19	12969050
PPT2	ENSDARG00000070883	19	13061503
SLC39A7	ENSDARG00000036388	19	13117123
ftr55	ENSDARG00000009161	19	16064813	1
		19	18117123					18117123
		19	20405102					20405102
CSNK2B	ENSDARG00000075039	19	25405102
CSNK2B	ENSDARG00000077776	19	25828964
TNF	ENSDARG00000009511	19	26063704
GTF2H4	ENSDARG00000036071	19	26219233
C6orf134	ENSDARG00000004472	19	26326423
PPP1R11	ENSDARG00000036063	19	26379182
VARS2	ENSDARG00000056717	19	26384221
BAT1	ENSDARG00000036069	19	26475073
PRR3	ENSDARG00000032651	19	29347968
MRPS18B	ENSDARG00000007065	19	29360975
ABCF1	ENSDARG00000031795	19	29366734
C6orf136	ENSDARG00000056165	19	29387959
BAT3	ENSDARG00000035900	19	29413115
		19	34413115					34413115
CREBL1	ENSDARG00000069883	19	47445266
trim67	ENSDARG00000002226	20	3754983				1
ftr63	ENSDARG00000037190	20	4341397
ftr81	-	20	23839445
ftr80	ENSDARG00000067661	20	23844235
ftr79	ENSDARG00000055434	20	26566094
ftr78	ENSDARG00000055436	20	26576852	1
		20	28709765					28709765
ATF6	ENSDARG00000012656	20	33709765
RXRG	ENSDARG00000004697	20	33773464
LMX1a	ENSDARG00000020354	20	33820548
trim54	ENSDARG00000029907	20	38623093			1
		20	38820548					38820548
		21	0					0
notch 1	ENSDARG00000044841	21	4418519
psmb7	ENSDARG00000037962	21	7218976
nek6	ENSDARG00000037963	21	7234791
ddx39	ENSDARG00000015111	21	12743350
trim35-31	ENSDARG00000052097	21	12830768	1
CACNAIB	ENSDARG00000079295	21	14868834
rxrA	ENSDARG00000057737	21	18569826
wdr5	ENSDARG00000016903	21	19076880
		21	24076880					24076880
trim3c	ENSDARG00000076489	21	37692739				1
		22	10528007					10528007
RPP21	ENSDARG00000043404	22	15528007
Nek7	ENSDARG00000056966	22	24256708
		22	29256708					29256708
trim35-32	ENSDARG00000061343	22	38216252
trim35-33	ENSDARG00000060838	22	38228304
trim35-34	ENSDARG00000022271=XP_001342383	22	38256070
trim35-35	ENSDARG00000052310	22	38819079
trim35-36	ENSDARG00000032169	22	38839343
trim35-37	ENSDARG00000021776=XP_001923575	22	38856579
trim35-38	ENSDARG00000038479	22	38872579	1
xtr1	ENSDARG00000059355	23	24258				1
ftr57	ENSDARG00000074360	23	4354842
trim35-39	ENSDARG00000071241	23	5382360
ftr58	ENSDARG00000071238	23	5396129
new trim gene	ENSDARG00000018264	23	16875294				1
btr32	ENSDARG00000053940	23	44609243
btr31	-	23	44641332
ftr61	ENSDARG00000055520	24	5975439
ftr62	ENSDARG00000055476	24	6294100	1
btr33	ENSDARG00000008164	24	7661937	1
trim55b	ENSDARG00000058158	24	24365581				1
trim35-40	ENSDARG00000042116	25	17811817		1
BAT3	ENSDARG00000077531	25	20803695
trim44	ENSDARG00000051761	25	38585381				1
			Total=	31	31	10	23
Legend:
	MH & paralog genes
tfetfe	Possible MH & paralog genes, single genes not considered for the calculation of MH neighborhood
	MH neighborhood : start
	MH neighborhood : end
	ClassiV trim genes
	Other trim genes
Cl4TRIM_IN	class iV (RBCC_B30.2) gene cluster in MH & paralog neighborhood *
Cl4TRIM_OUT	class iV (RBCC_B30.2) gene cluster outside MH & paralog neighborhood
otherTRIM_ IN	other trim genes in MH & paralog neighborhood
otherTRIM_OUT	other trim genes outside MH & paralog neighborhood
Start and end of MH neighborhood have been calculated from gene start position, with 5 megabase amplitude
* Genes have been considered as members of a cluster when they are located in a region of 5 megabase, and belong to the same multigenic subset

## Sheet: Xhi2
	NB genes	nb of class4 trim	nb other trim	nb class4 trim expected	nb other trim expected
MHC	7884	31	10	20.243	10.7745
out od MHC	16263	31	23	41.757	22.2255
			khi2=	0.00357637	0.77372
